# Supplementary material for: Stable resynthesized Brassica napus lines show similar meiotic behaviour to established B. napus
Source: Chromosome Res. 2026 Apr 7;34(1):8. doi: 10.1007/s10577-026-09799-1 (PMC13056725; doi:10.1007/s10577-026-09799-1)
Supplement: Supplementary file 2 — Supplementary file2 (XLSX 68 KB) [file 10577_2026_9799_MOESM2_ESM.xlsx]

## Sheet: Table S1
Table S1: Categorization of Putatively “Stable” “Intermediate” and “unstable” resynthesized B. napus lines based on CNVs
Genotypes	Average Novel CNVs per generation	Material	Generation	Parent 1 (Maternal parent)	Parent 2 (Paternal parent)	Reference
Resynthesized Putatively Stable
J154	0	domesticated	> S3	B. oleracea ssp. oleracea	B. rapa ssp. trilocularis	Jesske et al., (2013) Table S2
K59	0	domesticated	> S3	B. oleracea convar. botrytis var. italica	B. rapa ssp. oleifera	Girke thesis Table 24
L122	0	domesticated	> S3	B. oleracea convar. capitata var. sabauda x B. oleracea convar. capitata var. sabauda	B. rapa ssp. pekinensis	Girke thesis Table 25
L16	0	domesticated	> S3	B. oleracea convar. botrytis var. alboglabra	B. rapa ssp. pekinensis	Girke et al., (2012)
R76	0	domesticated	> S3	B. oleracea convar. botrytis var. alboglabra	B. rapa ssp. oleifera	Girke thesis Table 25
Resynthesized Putatively Unstable
K138	16	domesticated	S1	B. oleracea convar. Acephala var. sabellica	B. rapa sp. Chinensis	Rygulla et al. 2007
K241	14	domesticated	S1	B. rapa sp. pekinensis	B. oleracea convar. acephala var. sabellica	Rygulla et al. 2007
K142	12	domesticated	S1	B. rapa sp. chinensis	B. oleracea sp. oleracea convar. Botrytis var. italica	Rygulla et al. 2008
K147	11	domesticated	S1	B. rapa sp. pekinensis	B. oleracea convar. acephala var. sabellica	Rygulla et al. 2007
OLY21	9	wild oleracea	S2	B. rapa ssp. trilocularis	B. oleracea var. selenisia	Jesske et al. 2013 Table S2
Intermediate
R8	1	domesticated	> S3	B. oleracea convar. capitata var. sabauda	B. rapa ssp. pekinenis	Girke et al., (2012)
H327	1	domesticated	> S3	B. oleracea convar. capitata var. capitata	B. rapa ssp. nipposinica var.perviridis	Girke thesis Table 22
R140	2	domesticated	> S3	B. oleracea convar. capitata var. capitata	B. rapa ssp. oleifera	Girke et al., (2012)
J122	1	domesticated	> S3	B. rapa ssp. trilocularis	B. oleracea ssp. oleracea	Table 2.1 Jesske thesis; Jesske et al. 2013 Table S2
H4	1	domesticated	> S3	B. oleracea convar. acephala var. sabellica	B. rapa ssp. pekinensis var.laxa	Girke et al., (2012)

## Sheet: Table S2
Table S2: Total seed fertility for putatively stable and unstable resynthesized B. napus lines
Genotypes	Total seed set (number)
J154_1	690
J154_2	1969
J154_3	2664
K59_1	693
K59_2	644
K59_3	939
L122_1	990
L122_2	1319
L122_3	1136
L16_1	1032
L16_2	499
L16_3	851
R76_1	996
R76_2	578
R76_3	2720
K241_1	9
K241_2	0
K241_3	20
K138_1	9
K138_2	0
K138_3	20
K147_1	34
K147_2	14
K147_3	444
K142_1	15
K142_2	134
K142_3	3
OLY21_1	1
OLY21_2	82
OLY21_3	1

## Sheet: Table S3
Table S3: Average frequency of meiotic chromosome pairing configuration per cell at diakinesis in meiocyte of established and putatively stable and unstable Resynthesized B. napus lines
Genotypes	No. of meiocytes	Meiotic configuration
		I	II	multivalent	Average univalent frequency	Average bivalent frequency	Average multivalent frequency
Established B. napus cv "Drakkar"	30	0.3	17.3	0.5	1.37	91.08	2.75
Resynthesized Putatively stable lines
J154_2022-23	46	0.869565	17.6304	0.478261	4.57666	92.7918	2.51716
J154_2023-24	41	0.195122	18.0244	0.292683	1.02696	94.8652	1.54044
K59_2022-23	72	0.430556	16.9722	1.01389	2.26608	89.3275	5.33626
K59_2023-24	39	0.205128	17.4359	0.333333	1.07962	91.7679	1.75439
L122_2022-23	68	0.632353	17.2794	0.338235	3.32817	90.9443	1.78019
L122_2023-24	65	0.0615385	17.6615	0.446154	0.323887	92.9555	2.34818
L16_2022-23	71	0.690141	16.8451	1.04225	3.63232	88.6583	5.48554
L16_2023-24	96	0.75	17.8958	0.3125	3.94737	94.1886	1.64474
R76_2022-23	57	0.175439	16.9649	0.508772	0.923361	89.289	2.67775
R76_2023-24	74	0.027027	18.0405	0.405405	0.142248	94.9502	2.13371
R8_2022-23	58	0.0172414	17.6207	0.534483	0.0907441	92.7405	2.81307
H327_2022-23	45	0.0666667	16.3556	0.688889	0.350877	86.0819	3.62573
Resynthesized Putatively unstable lines
K241_2022-23	73	0.465753	10.7945	1.93151	2.45133	56.8133	10.1658
K241_2023-24	36	1.22222	8.80556	3.57143	6.43275	46.345	18.797
K138_2022-23	59	0.440678	11.1864	1.77966	2.31936	58.876	9.36664
K138_2023-24	38	0.921053	11.1579	2.55263	4.84765	58.7258	13.4349
K142_2022-23	89	0.449438	10.7865	1.69663	2.36546	56.7711	8.92963
K142_2023-24	55	0.916667	12.0417	1.78182	4.82456	63.3772	9.37799
K147_2022-23	93	0.168067	11.605	1.69748	0.884564	61.0792	8.9341
K147_2023-24	59	0.576271	11.0339	2.57627	3.03301	58.0731	13.5593
OLY21_2022-23	90	0.126984	13.4286	1.04762	0.668338	70.6767	5.51378
OLY21_2023-24	55	1.70909	10.7455	1.8	8.99522	56.555	9.47368
R140_2022-23	31	0.193548	10.2903	3.51613	1.01868	54.1596	18.5059
J122_2022-23	47	0.276596	12.0213	2.48936	1.45577	63.2699	13.1019
H4_2022-23	30	0.13	12.47	2.33	0.684211	65.6316	12.2632

## Sheet: Tabel S4
Table S4: Inferred A1-C1 pairing in established and putatively stable and unstable resynthesized B. napus lines
Brassica napus	PMCs (no.)	Presence of inferred A1/C1	Absence of inferred A1/C1	Frequency (%)	Bonferroni Adjusted p-value (α=0.05)
Naturally Established cultivar “Drakkar”	43	5	38	13.15
Resynthesized Putatively stable “L16”	40	8	32	25
Resynthesized Putatively unstable “OLY21”	54	25	29	46.29
Established v/s Resynthesized Putatively stable “L16”					1
Established v/s Resynthesized Putatively unstable “OLY21”					0.00096
Putatively stable “L16” v/s Putatively unstable Resynthesized “OLY21”					0.0282

## Sheet: Table S5
Table S5: Individual microscopic cell observation of established cultivar Brassica napus "Drakkar"
Individual	Cell	Univalent	Bivalent	Multivalent
Established "Drakkar"	1	0	16	1
	2	0	19	0
	3	0	15	1
	4	0	17	1
	5	1	17	1
	6	1	18	0
	7	0	19	0
	8	0	16	1
	9	0	19	0
	10	0	19	0
	11	0	16	1
	12	0	16	1
	13	2	17	0
	14	0	17	1
	15	0	16	1
	16	0	16	1
	17	0	15	1
	18	0	19	0
	19	0	19	0
	20	0	17	1
	21	1	18	0
	22	1	18	0
	23	0	19	0
	24	0	19	0
	25	0	16	1
	26	0	19	0
	27	0	17	1
	28	1	18	0
	29	0	19	0
	30	0	16	1

## Sheet: Table S6
Table S6: Individual microscopic cell observation of putatively stable resynthesized Brassica napus (2022-23)
Individual	Cell	Univalent	Bivalent	Multivalent		Individual	Cell	Univalent	Bivalent	Multivalent		Individual	Cell	Univalent	Bivalent	Multivalent		Individual	Cell	Univalent	Bivalent	Multivalent		Individual	Cell	Univalent	Bivalent	Multivalent		Individual	Cell	Univalent	Bivalent	Multivalent		Individual	Cell	Univalent	Bivalent	Multivalent
J154	1	0	17	1		K59	1	0	19	0		L122	1	3	16	0		L16	1	0	16	1		R76	1	0	15	1		H327	1	2	17	0		R8	1	0	14	2
	2	2	18	0			2	0	15	2			2	0	16	1			2	2	16	1			2	0	19	0			2	0	14	1			2	0	19	0
	3	0	19	0			3	0	19	0			3	0	17	1			3	0	16	1			3	0	16	1			3	0	14	0			3	0	19	0
	4	0	17	1			4	0	19	0			4	0	16	1			4	0	16	2			4	0	15	1			4	0	15	0			4	0	15	1
	5	0	17	1			5	0	19	0			5	0	16	1			5	0	16	2			5	1	18	0			5	0	15	1			5	0	19	0
	6	0	19	0			6	0	19	0			6	0	16	1			6	1	17	1			6	0	19	0			6	0	19	0			6	0	17	1
	7	0	15	2			7	0	19	0			7	0	16	1			7	2	18	0			7	0	15	1			7	0	19	0			7	0	19	0
	8	0	17	1			8	0	19	0			8	0	19	0			8	0	16	2			8	0	19	0			8	0	19	0			8	0	17	1
	9	0	17	1			9	0	16	2			9	0	17	1			9	2	16	1			9	1	18	0			9	0	19	0			9	0	17	1
	10	2	16	1			10	1	15	2			10	0	19	0			10	0	17	1			10	0	19	0			10	0	14	1			10	0	19	0
	11	0	19	0			11	0	19	0			11	0	16	1			11	2	16	1			11	0	19	0			11	0	15	1			11	0	19	0
	12	0	19	0			12	1	15	2			12	0	16	1			12	2	16	1			12	0	19	0			12	0	14	2			12	0	19	0
	13	2	18	0			13	0	19	0			13	0	15	1			13	0	17	1			13	0	19	0			13	0	15	1			13	0	15	1
	14	0	19	0			14	0	19	0			14	0	19	0			14	1	15	2			14	0	15	1			14	0	15	1			14	0	19	0
	15	3	16	1			15	1	15	2			15	2	17	0			15	0	19	0			15	2	17	0			15	0	14	1			15	0	19	0
	16	2	18	0			16	0	19	0			16	0	16	1			16	1	15	2			16	0	19	0			16	0	19	0			16	1	18	0
	17	0	19	0			17	0	19	0			17	0	19	0			17	1	15	2			17	0	19	0			17	0	15	1			17	0	19	0
	18	1	17	1			18	0	19	0			18	0	19	0			18	1	15	2			18	0	15	1			18	0	19	0			18	0	17	1
	19	0	15	2			19	0	19	0			19	0	16	1			19	1	17	1			19	0	19	0			19	0	19	0			19	0	19	0
	20	0	15	2			20	1	15	2			20	2	17	0			20	1	17	1			20	0	19	0			20	0	15	1			20	0	16	1
	21	3	16	1			21	1	17	1			21	0	16	1			21	1	17	1			21	0	19	0			21	0	14	1			21	0	16	1
	22	0	19	0			22	1	17	1			22	0	19	0			22	2	18	0			22	0	15	1			22	0	19	0			22	0	19	0
	23	0	19	0			23	1	15	2			23	1	18	0			23	1	15	2			23	0	15	1			23	0	14	2			23	0	19	0
	24	3	16	1			24	2	16	1			24	0	16	1			24	0	17	1			24	0	19	0			24	0	15	1			24	0	19	0
	25	0	17	1			25	0	19	0			25	0	19	0			25	1	17	1			25	0	19	0			25	0	15	1			25	0	19	0
	26	0	19	0			26	0	15	2			26	0	16	1			26	2	15	2			26	0	19	0			26	0	19	0			26	0	17	1
	27	0	19	0			27	2	16	1			27	2	17	0			27	0	17	1			27	0	16	1			27	0	15	1			27	0	19	0
	28	0	19	0			28	2	18	0			28	1	18	0			28	0	15	2			28	0	15	1			28	0	16	1			28	0	16	1
	29	0	19	0			29	0	16	2			29	0	15	1			29	0	15	2			29	2	17	0			29	1	14	1			29	0	19	0
	30	2	18	0			30	1	15	2			30	2	17	0			30	2	18	0			30	0	15	1			30	0	15	1			30	0	19	0
	31	2	18	0			31	0	19	0			31	3	16	0			31	4	17	0			31	0	19	0			31	0	19	0			31	0	19	0
	32	2	18	0			32	0	19	0			32	0	16	1			32	1	16	1			32	0	16	1			32	0	19	0			32	0	15	1
	33	2	18	0			33	2	18	0			33	0	19	0			33	0	16	2			33	0	15	1			33	0	17	1			33	0	16	1
	34	5	14	1			34	0	19	0			34	1	18	0			34	1	15	2			34	0	19	0			34	0	16	1			34	0	19	0
	35	2	16	1			35	1	17	1			35	2	17	0			35	0	19	0			35	0	19	0			35	0	14	2			35	0	19	0
	36	2	18	0			36	0	16	2			36	0	15	1			36	0	19	0			36	0	19	0			36	0	15	1			36	0	19	0
	37	0	19	0			37	0	19	0			37	0	19	0			37	1	15	2			37	0	19	0			37	0	15	1			37	0	17	1
	38	0	19	0			38	0	19	0			38	0	19	0			38	1	15	2			38	0	19	0			38	0	17	1			38	0	15	2
	39	1	16	1			39	0	19	0			39	0	19	0			39	1	15	2			39	0	16	1			39	0	15	1			39	0	16	1
	40	2	18	0			40	0	19	0			40	0	17	0			40	1	15	2			40	0	15	1			40	0	17	1			40	0	19	0
	41	0	19	0			41	0	16	2			41	0	19	0			41	0	19	0			41	0	15	1			41	0	19	0			41	0	17	1
	42	0	19	0			42	0	19	0			42	3	16	0			42	2	16	1			42	1	15	1			42	0	17	1			42	0	19	0
	43	2	18	0			43	0	19	0			43	2	17	0			43	0	19	0			43	0	19	0			43	0	17	1			43	0	15	2
	44	0	19	0			44	0	16	2			44	0	15	1			44	0	16	2			44	0	16	1			44	0	19	0			44	0	16	1
	45	0	19	0			45	1	15	2			45	0	19	0			45	0	16	2			45	1	15	1			45	0	19	0			45	0	17	1
	46	0	15	2			46	0	16	2			46	1	18	0			46	0	16	2			46	0	16	1									46	0	17	1
							47	1	15	2			47	2	17	0			47	0	16	1			47	1	15	1									47	0	15	1
							48	0	16	2			48	1	18	0			48	0	19	0			48	1	18	0									48	0	17	1
							49	0	14	3			49	0	19	0			49	0	19	0			49	0	19	0									49	0	17	1
							50	0	16	2			50	1	16	0			50	2	18	0			50	0	15	1									50	0	17	1
							51	2	15	1			51	0	19	0			51	1	15	2			51	0	15	1									51	0	19	0
							52	2	15	2			52	0	15	1			52	2	18	0			52	0	15	1									52	0	19	0
							53	2	16	1			53	0	19	0			53	0	16	2			53	0	15	1									53	0	16	1
							54	0	15	2			54	0	16	1			54	0	16	2			54	0	15	1									54	0	19	0
							55	0	15	2			55	0	19	0			55	2	18	0			55	0	15	1									55	0	19	0
							56	0	15	2			56	0	19	0			56	0	19	0			56	0	15	1									56	0	19	0
							57	1	16	1			57	0	19	0			57	0	19	0			57	0	16	1									57	0	19	0
							58	0	19	0			58	0	19	0			58	0	16	2															58	0	14	2
							59	0	15	2			59	3	16	0			59	0	19	0
							60	1	15	2			60	0	19	0			60	0	19	0
							61	0	15	2			61	0	19	0			61	2	18	0
							62	2	15	2			62	1	16	1			62	0	16	2
							63	0	15	2			63	0	15	1			63	0	16	2
							64	0	19	0			64	0	19	0			64	0	19	0
							65	1	17	1			65	4	15	0			65	2	18	0
							66	0	16	2			66	2	17	0			66	0	19	0
							67	0	17	1			67	0	19	0			67	0	19	0
							68	0	19	0			68	4	17	0			68	0	19	0
							69	0	19	0									69	0	16	2
							70	0	16	1									70	0	19	0
							71	1	16	1									71	0	16	2
							72	0	15	2

## Sheet: Tabel S7
Table S7: Individual microscopic cell observation of putatively stable resynthesized Brassica napus (2023-24)
Individual	Cell	Univalent	Bivalent	Multivalent		Individual	Cell	Univalent	Bivalent	Multivalent		Individual	Cell	Univalent	Bivalent	Multivalent		Individual	Cell	Univalent	Bivalent	Multivalent		Individual	Cell	Univalent	Bivalent	Multivalent
J154	1	0	19	0		K59	1	0	19	0		L122	1	0	15	1		L16	1	0	19	0		R76	1	0	16	2
	2	0	17	1			2	0	19	0			2	0	15	1			2	0	19	0			2	0	17	1
	3	0	16	1			3	0	15	1			3	0	17	1			3	0	17	1			3	0	19	0
	4	0	19	0			4	0	16	1			4	0	17	1			4	0	19	0			4	0	19	0
	5	1	18	0			5	0	16	1			5	0	19	0			5	0	19	0			5	0	19	0
	6	0	19	0			6	0	19	0			6	0	16	1			6	0	16	1			6	0	19	0
	7	0	19	0			7	0	19	0			7	0	19	0			7	2	17	0			7	0	17	1
	8	0	16	1			8	0	19	0			8	0	17	1			8	0	19	0			8	0	19	0
	9	0	16	1			9	1	18	0			9	0	16	1			9	1	19	0			9	0	16	2
	10	1	16	1			10	0	15	1			10	0	16	1			10	1	19	0			10	0	19	0
	11	0	16	1			11	0	19	0			11	1	16	1			11	1	15	1			11	0	16	1
	12	0	19	0			12	0	16	1			12	0	16	1			12	1	18	0			12	0	17	1
	13	1	18	0			13	0	19	0			13	0	19	0			13	1	16	1			13	0	19	0
	14	0	19	0			14	1	18	0			14	0	19	0			14	1	18	0			14	0	19	0
	15	0	16	1			15	0	19	0			15	0	16	1			15	1	18	0			15	0	19	0
	16	0	19	0			16	2	17	0			16	1	16	1			16	1	18	0			16	0	19	0
	17	0	17	1			17	0	19	0			17	0	17	1			17	0	16	1			17	0	16	2
	18	0	19	0			18	0	15	1			18	0	19	0			18	3	17	0			18	0	19	0
	19	0	16	1			19	1	18	0			19	0	19	0			19	1	16	1			19	0	19	0
	20	0	16	1			20	0	16	1			20	0	16	1			20	1	18	0			20	0	19	0
	21	1	18	0			21	0	15	1			21	0	15	1			21	1	17	0			21	0	16	1
	22	0	19	0			22	0	18	0			22	0	16	1			22	0	19	0			22	0	16	1
	23	0	16	1			23	0	19	0			23	0	19	0			23	0	17	1			23	0	14	2
	24	0	19	0			24	0	19	0			24	0	16	1			24	1	18	0			24	1	16	2
	25	0	19	0			25	0	15	1			25	0	19	0			25	1	17	1			25	1	18	0
	26	0	19	0			26	0	16	0			26	1	16	1			26	1	18	0			26	0	16	1
	27	0	19	0			27	0	16	1			27	0	17	1			27	1	18	0			27	0	19	0
	28	0	19	0			28	2	17	0			28	0	19	0			28	0	18	1			28	0	16	1
	29	0	19	0			29	0	16	1			29	0	17	1			29	1	19	0			29	0	16	1
	30	1	18	0			30	0	15	1			30	0	16	1			30	0	17	1			30	0	18	1
	31	0	19	0			31	0	19	0			31	1	18	0			31	1	18	0			31	0	19	0
	32	0	19	0			32	0	16	1			32	0	19	0			32	0	20	0			32	0	19	0
	33	0	19	0			33	0	19	0			33	0	17	1			33	0	15	1			33	0	17	1
	34	0	19	0			34	0	19	0			34	0	17	1			34	0	18	1			34	0	17	0
	35	0	19	0			35	0	19	0			35	0	19	0			35	0	19	0			35	0	16	1
	36	0	19	0			36	1	18	0			36	0	17	1			36	0	17	1			36	0	19	0
	37	0	19	0			37	0	19	0			37	0	19	0			37	2	16	1			37	0	19	0
	38	0	19	0			38	0	19	0			38	0	19	0			38	2	17	1			38	0	19	0
	39	0	16	1			39	0	15	0			39	0	19	0			39	1	19	0			39	0	19	0
	40	3	17	0									40	0	16	1			40	0	20	0			40	0	16	1
	41	0	19	0									41	0	16	1			41	1	17	1			41	0	17	1
													42	0	19	0			42	0	16	1			42	0	18	1
													43	0	16	1			43	0	20	0			43	0	19	0
													44	0	19	0			44	1	18	0			44	0	17	1
													45	0	19	0			45	0	19	0			45	0	19	0
													46	0	19	0			46	0	19	0			46	0	19	0
													47	0	19	0			47	0	19	0			47	0	16	1
													48	0	19	0			48	0	20	0			48	0	16	1
													49	0	19	0			49	1	18	0			49	0	19	0
													50	0	16	1			50	1	19	0			50	0	17	1
													51	0	16	0			51	0	20	0			51	0	19	0
													52	0	16	0			52	0	19	0			52	0	19	0
													53	0	19	0			53	0	17	1			53	0	19	0
													54	0	19	0			54	1	18	0			54	0	19	0
													55	0	19	0			55	0	19	0			55	0	19	0
													56	0	19	0			56	0	18	1			56	0	19	0
													57	0	17	1			57	0	18	1			57	0	19	0
													58	0	19	0			58	1	19	0			58	0	16	1
													59	0	19	0			59	2	18	0			59	0	19	0
													60	0	19	0			60	2	16	0			60	0	19	0
													61	0	19	0			61	2	18	0			61	0	19	0
													62	0	19	0			62	0	16	1			62	0	19	0
													63	0	19	0			63	1	16	1			63	0	19	0
													64	0	19	0			64	0	19	0			64	0	19	0
													65	0	19	0			65	1	18	0			65	0	19	0
																			66	1	16	1			66	0	17	0
																			67	0	18	1			67	0	19	0
																			68	2	17	1			68	0	19	0
																			69	2	17	0			69	0	19	0
																			70	2	18	0			70	0	19	0
																			71	1	19	0			71	0	19	0
																			72	1	18	0			72	0	19	0
																			73	1	19	0			73	0	19	0
																			74	1	18	0			74	0	19	0
																			75	0	19	0
																			76	0	17	1
																			77	1	18	0
																			78	2	18	0
																			79	0	17	1
																			80	1	18	0
																			81	0	19	0
																			82	0	18	1
																			83	1	18	0
																			84	0	19	0
																			85	0	19	0
																			86	1	17	1
																			87	1	18	0
																			88	2	17	0
																			89	2	17	0
																			90	0	17	1
																			91	2	17	0
																			92	1	19	0
																			93	3	16	0
																			94	1	19	0
																			95	0	19	0
																			96	2	18	0

## Sheet: Table S8
Table S8: Individual microscopic cell observation of putatively unstable resynthesized Brassica napus (2022-23)
Individual	Cell	Univalent	Bivalent	Multivalent		Individual	Cell	Univalent	Bivalent	Multivalent		Individual	Cell	Univalent	Bivalent	Multivalent		Individual	Cell	Univalent	Bivalent	Multivalent		Individual	Cell	Univalent	Bivalent	Multivalent		Individual	Cell	Univalent	Bivalent	Multivalent		Individual	Cell	Univalent	Bivalent	Multivalent		Individual	Cell	Univalent	Bivalent	Multivalent
K241	1	1	11	2		K138	1	0	10	4		K142	1	0	7	3		K147	1	0	11	2		OLY21	1	2	13	1		R140	1	0	7	2		J122	1	0	10	4		H4	1	0	14	2
	2	0	12	2			2	0	14	1			2	0	9	2			2	0	7	3			2	0	13	2			2	0	13	2			2	0	12	3			2	0	12	3
	3	0	15	1			3	0	12	2			3	0	11	2			3	0	8	2			3	0	10	1			3	0	12	3			3	0	13	2			3	0	10	4
	4	0	6	4			4	2	11	3			4	2	7	2			4	0	11	2			4	1	7	2			4	0	8	3			4	2	14	1			4	0	16	1
	5	0	7	3			5	1	8	3			5	1	9	1			5	0	12	2			5	0	14	2			5	0	10	3			5	1	12	3			5	0	8	5
	6	0	6	4			6	0	8	5			6	2	4	5			6	0	7	3			6	0	7	2			6	0	7	4			6	0	13	2			6	0	16	1
	7	0	9	3			7	0	9	3			7	1	14	1			7	1	8	3			7	0	13	2			7	0	10	3			7	0	11	3			7	0	10	5
	8	0	15	1			8	0	11	2			8	0	12	3			8	0	9	3			8	0	15	1			8	2	8	3			8	1	10	2			8	1	14	1
	9	1	10	2			9	0	13	3			9	0	15	1			9	1	8	3			9	0	14	1			9	0	9	5			9	2	12	2			9	0	14	2
	10	1	6	3			10	0	10	3			10	1	6	0			10	3	8	2			10	0	16	1			10	0	11	3			10	0	11	4			10	0	12	3
	11	1	8	3			11	1	13	2			11	1	7	0			11	0	9	3			11	0	12	2			11	0	13	2			11	1	14	1			11	0	8	5
	12	0	9	3			12	0	7	6			12	0	7	0			12	0	15	1			12	0	13	2			12	0	5	8			12	1	14	1			12	0	11	3
	13	1	11	2			13	0	12	5			13	0	8	0			13	0	15	1			13	0	11	2			13	0	11	3			13	0	14	1			13	0	11	3
	14	0	15	1			14	0	12	3			14	0	15	1			14	0	10	2			14	0	15	1			14	1	11	4			14	0	15	1			14	1	14	1
	15	1	11	2			15	1	15	1			15	2	17	0			15	0	13	3			15	0	15	1			15	0	15	2			15	0	10	4			15	0	11	3
	16	2	4	4			16	2	11	2			16	0	16	1			16	2	11	1			16	0	13	2			16	0	14	1			16	0	15	1			16	1	11	2
	17	0	9	3			17	0	15	1			17	0	11	1			17	1	6	3			17	0	16	1			17	0	10	4			17	0	15	1			17	0	12	2
	18	1	7	3			18	0	15	1			18	2	13	1			18	1	10	1			18	0	14	1			18	0	13	3			18	1	13	2			18	1	12	2
	19	0	12	2			19	1	14	1			19	0	13	2			19	0	11	1			19	0	19	0			19	0	12	4			19	0	14	1			19	0	16	1
	20	0	9	3			20	1	10	2			20	0	13	2			20	1	7	3			20	1	14	1			20	0	9	4			20	0	12	4			20	0	14	1
	21	0	9	3			21	1	11	2			21	0	10	2			21	0	13	2			21	0	12	1			21	2	10	3			21	0	10	3			21	0	13	2
	22	0	6	3			22	1	11	2			22	1	8	3			22	1	12	2			22	0	15	1			22	0	12	3			22	0	12	2			22	0	13	2
	23	1	11	2			23	0	9	3			23	0	8	4			23	0	11	2			23	0	11	2			23	0	11	4			23	0	11	3			23	0	14	1
	24	2	7	3			24	0	10	3			24	1	9	2			24	0	8	2			24	0	19	0			24	0	12	4			24	0	15	1			24	0	9	4
	25	1	14	1			25	0	9	6			25	0	10	2			25	0	13	2			25	0	15	1			25	0	9	5			25	0	12	3			25	0	14	1
	26	1	8	3			26	1	10	4			26	0	15	1			26	0	12	2			26	0	14	0			26	0	9	5			26	1	7	5			26	0	13	2
	27	1	6	3			27	1	11	3			27	0	13	2			27	0	13	1			27	0	13	2			27	0	8	4			27	0	11	3			27	0	13	2
	28	0	15	1			28	0	10	5			28	0	10	2			28	0	19	0			28	0	14	1			28	0	10	5			28	0	3	6			28	0	11	3
	29	0	9	3			29	2	10	2			29	0	15	1			29	0	12	2			29	0	13	2			29	0	11	3			29	0	9	4			29	0	15	1
	30	1	11	2			30	0	7	9			30	1	10	1			30	0	15	1			30	0	10	3			30	1	9	4			30	0	14	1			30	0	13	2
	31	0	15	1			31	0	12	2			31	0	19	0			31	0	7	2			31	0	10	3			31	0	10	3			31	0	14	1
	32	1	11	2			32	1	14	1			32	0	9	2			32	0	11	2			32	0	19	0									32	0	13	2
	33	0	15	1			33	0	9	3			33	1	11	2			33	0	14	1			33	0	9	2									33	0	12	3
	34	1	11	2			34	0	10	5			34	3	8	3			34	0	19	0			34	0	14	1									34	0	9	4
	35	0	12	2			35	0	6	5			35	0	14	1			35	0	15	1			35	0	16	1									35	0	11	3
	36	0	12	2			36	1	11	2			36	1	15	1			36	0	11	2			36	0	11	2									36	1	12	2
	37	2	10	2			37	1	9	4			37	0	15	1			37	0	11	2			37	0	14	1									37	1	13	2
	38	0	12	2			38	0	12	2			38	1	14	1			38	0	12	2			38	0	11	2									38	1	15	1
	39	0	7	4			39	1	11	2			39	0	15	1			39	0	15	1			39	0	14	1									39	0	7	5
	40	0	12	2			40	0	13	2			40	0	16	1			40	0	12	2			40	0	16	1									40	0	9	5
	41	0	14	1			41	0	10	3			41	0	15	1			41	0	4	5			41	0	15	1									41	0	13	2
	42	0	7	4			42	0	13	3			42	0	15	1			42	2	5	4			42	0	15	1									42	0	12	3
	43	1	11	2			43	1	12	2			43	0	12	2			43	1	7	3			43	0	19	0									43	0	14	2
	44	0	6	3			44	2	17	0			44	0	16	1			44	0	8	4			44	0	15	1									44	0	15	1
	45	1	11	2			45	0	7	4			45	0	12	2			45	0	13	2			45	0	19	0									45	0	14	2
	46	1	8	2			46	0	9	4			46	0	9	2			46	0	12	2			46	0	19	0									46	0	9	4
	47	0	9	3			47	0	12	2			47	0	14	1			47	0	11	2			47	0	7	3									47	0	15	1
	48	0	10	2			48	1	14	1			48	0	12	1			48	0	12	2			48	0	13	1
	49	0	19	0			49	0	11	3			49	0	10	2			49	0	4	4			49	0	11	2
	50	0	15	1			50	0	11	5			50	1	15	1			50	0	12	2			50	1	7	1
	51	0	10	2			51	1	14	1			51	0	5	4			51	0	12	2			51	0	16	1
	52	0	9	2			52	1	10	2			52	0	11	2			52	0	13	2			52	0	15	1
	53	1	9	1			53	1	12	2			53	0	10	3			53	0	9	3			53	0	16	1
	54	1	14	1			54	0	11	3			54	0	11	4			54	0	9	1			54	0	16	1
	55	0	13	1			55	0	9	3			55	2	10	4			55	0	12	2			55	0	16	1
	56	0	15	1			56	0	15	1			56	0	6	4			56	0	12	2			56	0	19	0
	57	0	12	2			57	0	10	5			57	0	9	2			57	0	12	2			57	0	16	1
	58	1	14	1			58	0	13	3			58	1	11	2			58	0	14	1			58	0	16	1
	59	0	12	2			59	0	15	1			59	0	5	6			59	0	9	2			59	0	14	1
	60	1	10	2									60	2	5	4			60	0	12	2			60	0	13	1
	61	0	10	3									61	0	6	5			61	0	12	2			61	0	10	2
	62	1	11	2									62	0	9	4			62	0	9	3			62	0	15	1
	63	1	10	2									63	0	12	3			63	0	12	2			63	2	9	2
	64	1	9	2									64	0	6	3			64	0	12	2			64	0	7	4
	65	2	13	1									65	0	7	3			65	0	12	2			65	0	16	1
	66	1	14	1									66	0	8	3			66	0	11	2			66	2	12	1
	67	0	11	2									67	0	7	3			67	0	12	2			67	0	15	1
	68	0	13	2									68	1	10	2			68	0	9	2			68	0	15	1
	69	0	14	1									69	1	8	2			69	0	16	1			69	0	10	2
	70	0	12	2									70	0	8	2			70	0	15	1			70	0	15	1
	71	1	11	2									71	0	13	2			71	0	7	3			71	0	16	1
	72	0	12	2									72	1	10	2			72	0	5	4			72	0	11	2
	73	0	15	1									73	0	11	3			73	0	8	3			73	2	12	1
													74	1	8	2			74	0	9	3			74	0	12	2
													75	2	11	2			75	1	14	1			75	0	11	2
													76	0	10	3			76	0	9	3			76	0	11	2
													77	2	17	0			77	2	17	0			77	0	12	2
													78	1	14	1			78	1	9	3			78	0	13	2
													79	0	14	1			79	0	12	2			79	0	13	2
													80	1	13	1			80	0	12	2			80	0	16	1
													81	1	14	1			81	0	15	1			81	0	15	1
													82	0	15	1			82	0	15	1			82	0	12	1
													83	1	12	2			83	0	14	1			83	0	12	1
													84	1	7	3			84	0	11	2			84	0	14	1
													85	0	11	2			85	0	13	2			85	0	16	1
													86	0	5	3			86	0	11	2			86	0	13	2
													87	0	7	3			87	0	9	3			87	0	13	2
													88	0	9	2			88	0	16	1			88	0	12	1
													89	0	7	4			89	0	15	1			89	0	11	2
																			90	0	15	1			90	0	8	2
																			91	0	7	3
																			92	0	11	2
																			93	0	15	1

## Sheet: Table S9
Table S9: Individual microscopic cell observation of putatively unstable resynthesized Brassica napus (2023-24)
Individual	Cell	Univalent	Bivalent	Multivalent		Individual	Cell	Univalent	Bivalent	Multivalent		Individual	Cell	Univalent	Bivalent	Multivalent		Individual	Cell	Univalent	Bivalent	Multivalent		Individual	Cell	Univalent	Bivalent	Multivalent
K241	1	1	8	4		K138	1	3	8	2		K142	1	1	14	1		K147	1	1	12	2		OLY21	1	3	8	3
	2	1	9	7			2	0	11	3			2	0	15	1			2	0	11	2			2	3	8	5
	3	3	6	4			3	2	13	1			3	1	14	1			3	2	14	1			3	0	10	4
	4	1	6	5			4	1	13	1			4	2	10	2			4	0	15	1			4	4	7	5
	5	0	9	4			5	2	17	0			5	2	10	2			5	1	14	1			5	2	10	4
	6	0	6	5			6	0	9	4			6	0	8	4			6	0	12	2			6	0	12	0
	7	1	7	4			7	1	13	3			7	1	10	3			7	0	15	1			7	3	8	4
	8	0	9	4			8	0	12	3			8	2	10	2			8	2	6	5			8	3	7	6
	9	0	10	4			9	3	12	1			9	0	19	0			9	3	9	4			9	1	16	0
	10	1	7	7			10	2	11	3			10	2	13	1			10	0	9	4			10	1	12	3
	11	1	8	3			11	0	9	3			11	2	14	1			11	0	19	0			11	0	14	2
	12	0	7	5			12	2	10	3			12	1	10	4			12	0	12	2			12	2	12	2
	13	3	11	2			13	0	11	4			13	0	14	1			13	1	9	3			13	3	11	3
	14	0	11	3			14	1	8	3			14	0	11	2			14	0	9	3			14	3	10	5
	15	2	6	4			15	1	9	3			15	1	9	3			15	0	15	1			15	4	7	4
	16	4	5	5			16	1	12	2			16	1	7	5			16	0	8	4			16	5	12	2
	17	0	10	3			17	0	14	1			17	0	13	2			17	0	11	3			17	0	13	2
	18	3	9	3			18	0	10	4			18	0	16	1			18	0	9	3			18	5	10	0
	19	0	11	2			19	1	7	4			19	1	8	4			19	0	13	2			19	1	11	0
	20	3	13	1			20	1	13	1			20	2	7	4			20	0	12	2			20	3	13	0
	21	1	9	4			21	0	11	3			21	0	15	1			21	1	11	2			21	0	11	0
	22	2	8	3			22	2	8	4			22	1	14	1			22	0	13	2			22	3	10	0
	23	0	9	4			23	0	12	3			23	2	13	1			23	0	12	2			23	4	12	0
	24	0	10	4			24	1	11	3			24	0	15	1			24	1	14	1			24	2	7	3
	25	3	10	3			25	0	9	4			25	2	12	2			25	1	12	2			25	2	5	6
	26	1	8	5			26	2	13	1			26	0	15	1			26	0	12	2			26	1	14	0
	27	0	15	1			27	3	12	1			27	0	13	2			27	1	13	1			27	1	15	0
	28	3	3	5			28	0	15	1			28	0	13	2			28	0	13	2			28	1	14	0
	29	1	8	6			29	0	13	1			29	2	17	0			29	3	5	3			29	0	7	4
	30	1	12	2			30	0	10	4			30	0	11	2			30	2	9	3			30	0	12	5
	31	1	10	2			31	0	15	1			31	0	14	1			31	1	10	4			31	2	13	0
	32	0	10	3			32	0	13	2			32	0	12	2			32	1	15	1			32	3	8	0
	33	3	7	3			33	4	7	4			33	2	11	2			33	1	7	4			33	1	12	0
	34	0	15	1			34	0	11	4			34	0	11	2			34	1	14	1			34	2	12	0
	35	3	9	3			35	0	10	4			35	2	13	1			35	0	11	3			35	3	12	0
	36	1	6	4			36	1	9	3			36	0	10	3			36	0	9	4			36	2	12	0
		1.22222	8.80556	3.66667			37	1	13	1			37	2	17	0			37	2	11	2			37	1	14	0
							38	0	10	4			38	0	15	1			38	3	7	4			38	1	8	3
								0.921053	11.1579	2.55263			39	2	13	1			39	0	7	5			39	1	13	0
													40	4	11	1			40	1	10	3			40	1	14	0
													41	2	12	1			41	0	9	4			41	2	8	0
													42	2	11	2			42	0	12	2			42	0	7	3
													43	0	11	2			43	0	8	4			43	3	7	0
													44	0	14	1			44	0	8	4			44	3	10	0
													45	0	11	2			45	0	12	2			45	0	11	2
													46	0	11	2			46	0	7	5			46	0	11	2
													47	1	10	3			47	2	8	3			47	1	10	3
													48	2	12	1			48	0	9	4			48	2	12	1
													49	1	14	1			49	0	12	2			49	1	14	1
													50	1	13	1			50	0	9	4			50	1	13	1
													51	1	14	1			51	0	6	6			51	1	14	1
													52	0	9	3			52	1	9	3			52	0	9	3
													53	0	11	2			53	0	13	2			53	0	11	2
													54	1	10	2			54	0	15	1			54	1	10	2
													55	2	8	3			55	1	14	1			55	2	8	3
														0.927273	12.1455	1.78182			56	0	9	4				1.70909	10.7455	1.8
																			57	0	13	2
																			58	1	14	1
																			59	0	15	1
																				0.576271	11.0339	2.57627
